# Supplementary material for: Smart investment of virus RNA testing resources to enhance Covid-19 mitigation
Source: PLoS One. 2021 Nov 30;16(11):e0259018. doi: 10.1371/journal.pone.0259018 (PMC8631684; doi:10.1371/journal.pone.0259018)
Supplement: S1 File — (ZIP) [file pone.0259018.s001.zip]

Archive with 2 entries (2 files):
- S1_File.pdf
- S1_File.tex
