# Supplementary material for: Smart investment of virus RNA testing resources to enhance Covid-19 mitigation
Source: PLoS One. 2021 Nov 30;16(11):e0259018. doi: 10.1371/journal.pone.0259018 (PMC8631684; doi:10.1371/journal.pone.0259018)
Supplement: S1 File — (ZIP) [file pone.0259018.s001.zip › S1_File.tex]

% Template for PLoS
% Version 3.5 March 2018
%
% % % % % % % % % % % % % % % % % % % % % %
%
% -- IMPORTANT NOTE
%
% This template contains comments intended 
% to minimize problems and delays during our production 
% process. Please follow the template instructions
% whenever possible.
%
% % % % % % % % % % % % % % % % % % % % % % % 
%
% Once your paper is accepted for publication, 
% PLEASE REMOVE ALL TRACKED CHANGES in this file 
% and leave only the final text of your manuscript. 
% PLOS recommends the use of latexdiff to track changes during review, as this will help to maintain a clean tex file.
% Visit https://www.ctan.org/pkg/latexdiff?lang=en for info or contact us at latex@plos.org.
%
%
% There are no restrictions on package use within the LaTeX files except that 
% no packages listed in the template may be deleted.
%
% Please do not include colors or graphics in the text.
%
% The manuscript LaTeX source should be contained within a single file (do not use \input, \externaldocument, or similar commands).
%
% % % % % % % % % % % % % % % % % % % % % % %
%
% -- FIGURES AND TABLES
%
% Please include tables/figure captions directly after the paragraph where they are first cited in the text.
%
% DO NOT INCLUDE GRAPHICS IN YOUR MANUSCRIPT
% - Figures should be uploaded separately from your manuscript file. 
% - Figures generated using LaTeX should be extracted and removed from the PDF before submission. 
% - Figures containing multiple panels/subfigures must be combined into one image file before submission.
% For figure citations, please use "Fig" instead of "Figure".
% See http://journals.plos.org/plosone/s/figures for PLOS figure guidelines.
%
% Tables should be cell-based and may not contain:
% - spacing/line breaks within cells to alter layout or alignment
% - do not nest tabular environments (no tabular environments within tabular environments)
% - no graphics or colored text (cell background color/shading OK)
% See http://journals.plos.org/plosone/s/tables for table guidelines.
%
% For tables that exceed the width of the text column, use the adjustwidth environment as illustrated in the example table in text below.
%
% % % % % % % % % % % % % % % % % % % % % % % %
%
% -- EQUATIONS, MATH SYMBOLS, SUBSCRIPTS, AND SUPERSCRIPTS
%
% IMPORTANT
% Below are a few tips to help format your equations and other special characters according to our specifications. For more tips to help reduce the possibility of formatting errors during conversion, please see our LaTeX guidelines at http://journals.plos.org/plosone/s/latex
%
% For inline equations, please be sure to include all portions of an equation in the math environment.  For example, x$^2$ is incorrect; this should be formatted as $x^2$ (or $\mathrm{x}^2$ if the romanized font is desired).
%
% Do not include text that is not math in the math environment. For example, CO2 should be written as CO\textsubscript{2} instead of CO$_2$.
%
% Please add line breaks to long display equations when possible in order to fit size of the column. 
%
% For inline equations, please do not include punctuation (commas, etc) within the math environment unless this is part of the equation.
%
% When adding superscript or subscripts outside of brackets/braces, please group using {}.  For example, change "[U(D,E,\gamma)]^2" to "{[U(D,E,\gamma)]}^2". 
%
% Do not use \cal for caligraphic font.  Instead, use \mathcal{}
%
% % % % % % % % % % % % % % % % % % % % % % % % 
%
% Please contact latex@plos.org with any questions.
%
% % % % % % % % % % % % % % % % % % % % % % % %

\documentclass[10pt,letterpaper]{article}
\usepackage[top=0.85in,left=2.75in,footskip=0.75in]{geometry}

% amsmath and amssymb packages, useful for mathematical formulas and symbols
\usepackage{amsmath,amssymb}

% Use adjustwidth environment to exceed column width (see example table in text)
\usepackage{changepage}

% Use Unicode characters when possible
\usepackage[utf8x]{inputenc}

% textcomp package and marvosym package for additional characters
\usepackage{textcomp,marvosym}

% cite package, to clean up citations in the main text. Do not remove.
\usepackage{cite}

% Use nameref to cite supporting information files (see Supporting Information section for more info)
\usepackage{nameref,hyperref}

% line numbers
\usepackage[right]{lineno}
\usepackage{float}
% ligatures disabled
\usepackage{microtype}
\DisableLigatures[f]{encoding = *, family = * }

% color can be used to apply background shading to table cells only
\usepackage[table]{xcolor}

% array package and thick rules for tables
\usepackage{array}

% create "+" rule type for thick vertical lines
\newcolumntype{+}{!{\vrule width 2pt}}

% create \thickcline for thick horizontal lines of variable length
\newlength\savedwidth
\newcommand\thickcline[1]{%
  \noalign{\global\savedwidth\arrayrulewidth\global\arrayrulewidth 2pt}%
  \cline{#1}%
  \noalign{\vskip\arrayrulewidth}%
  \noalign{\global\arrayrulewidth\savedwidth}%
}

% \thickhline command for thick horizontal lines that span the table
\newcommand\thickhline{\noalign{\global\savedwidth\arrayrulewidth\global\arrayrulewidth 2pt}%
\hline
\noalign{\global\arrayrulewidth\savedwidth}}


% Remove comment for double spacing
%\usepackage{setspace} 
%\doublespacing

% Text layout
\raggedright
\setlength{\parindent}{0.5cm}
\textwidth 5.25in 
\textheight 8.75in

% Bold the 'Figure #' in the caption and separate it from the title/caption with a period
% Captions will be left justified
\usepackage[aboveskip=1pt,labelfont=bf,labelsep=period,justification=raggedright,singlelinecheck=off]{caption}
\renewcommand{\figurename}{Fig}

% Use the PLoS provided BiBTeX style
\bibliographystyle{plos2015}

% Remove brackets from numbering in List of References
\makeatletter
\renewcommand{\@biblabel}[1]{\quad#1.}
\makeatother


% Header and Footer with logo
\usepackage{lastpage,fancyhdr,graphicx}
\usepackage{epstopdf}
%\pagestyle{myheadings}
\pagestyle{fancy}
\fancyhf{}
%\setlength{\headheight}{27.023pt}
%\lhead{\includegraphics[width=2.0in]{PLOS-submission.eps}}
\rfoot{\thepage/\pageref{LastPage}}
\renewcommand{\headrulewidth}{0pt}
\renewcommand{\footrule}{\hrule height 2pt \vspace{2mm}}
\fancyheadoffset[L]{2.25in}
\fancyfootoffset[L]{2.25in}
\lfoot{\today}

%% Include all macros below

\newcommand{\lorem}{{\bf LOREM}}
\newcommand{\ipsum}{{\bf IPSUM}}

%% END MACROS SECTION


\begin{document}
\vspace*{0.2in}

% Title must be 250 characters or less.
\begin{flushleft}
{\Large
\textbf\newline{Smart investment of virus RNA testing resources to enhance Covid-19 mitigation} % Please use "sentence case" for title and headings (capitalize only the first word in a title (or heading), the first word in a subtitle (or subheading), and any proper nouns).
}
\newline
% Insert author names, affiliations and corresponding author email (do not include titles, positions, or degrees).
\\
Hossein Gorji\textsuperscript{1\P *},
Markus Arnoldini\textsuperscript{2\P},
David F. Jenny\textsuperscript{3},
Wolf-Dietrich Hardt\textsuperscript{4 \&},
Patrick Jenny\textsuperscript{5 \&}
\\
\bigskip
\textbf{1} Laboratory of Multiscale Studies in Building Physics, Empa, D\"{u}bendorf, Switzerland
\\
\textbf{2} Department of Health Sciences and Technology, Swiss Federal Institute of Technology, CH-8093 Z\"urich, Switzerland
\\
\textbf{3} Department of Mathematics, Swiss Federal Institute of Technology, CH-8093 Z\"urich, Switzerland
\\
\textbf{4} Institute of Microbiology, D-BIOL, Swiss Federal Institute of Technology, CH-8093 Z\"urich, Switzerland
\\
\textbf{5} Department of Mechanical and Process Engineering, Swiss Federal Institute of Technology, IFD,  CH-8092 Z\"urich, Switzerland
\\
\bigskip

% Insert additional author notes using the symbols described below. Insert symbol callouts after author names as necessary.
% 
% Remove or comment out the author notes below if they aren't used.
%
% Primary Equal Contribution Note
\P These authors contributed equally to this work.

% Additional Equal Contribution Note
% Also use this double-dagger symbol for special authorship notes, such as senior authorship.
\& These authors also contributed equally to this work.

% Current address notes
%\textcurrency Current Address: Dept/Program/Center, Institution Name, City, State, Country % change symbol to "\textcurrency a" if more than one current address note
% \textcurrency b Insert second current address 
% \textcurrency c Insert third current address

% Deceased author note
%\dag Deceased

% Group/Consortium Author Note
%\textpilcrow Membership list can be found in the Acknowledgments section.

% Use the asterisk to denote corresponding authorship and provide email address in note below.
* mohammadhossein.gorji@empa.ch

\end{flushleft}
% Please keep the abstract below 300 words


% Please keep the Author Summary between 150 and 200 words
% Use first person. PLOS ONE authors please skip this step. 
% Author Summary not valid for PLOS ONE submissions.   
%\section*{Author summary}
%Lorem ipsum dolor sit amet, consectetur adipiscing elit. Curabitur eget porta erat. Morbi consectetur est vel gravida pretium. Suspendisse ut dui eu ante cursus gravida non sed sem. Nullam sapien tellus, commodo id velit id, eleifend volutpat quam. Phasellus mauris velit, dapibus finibus elementum vel, pulvinar non tellus. Nunc pellentesque pretium diam, quis maximus dolor faucibus id. Nunc convallis sodales ante, ut ullamcorper est egestas vitae. Nam sit amet enim ultrices, ultrices elit pulvinar, volutpat risus.

\linenumbers

% Use "Eq" instead of "Equation" for equation citations.

\section*{Supporting information}
\label{s_testing}
Based on Eq.~(22) we can estimate the number of required tests per day for a given reduction in the reproduction number (reproduction number reduction factor), i.e., $\mathcal{R}^{wt}_{\textrm{eff}}/\mathcal{R}_0$, as a function of test characteristics and cross-infections. We consider a RNA mass-testing scenario for different test processing times, i.e., for $\tau_{proc}\in\{0.5,1,1.5\}$~days, different participation fractions, i.e., for $t\in\{0.6,0.8,1\}$, and different sensitivity, i.e., for $S_e\in\{0.95,0.85\}$. While it is observed that sensitivity and specificity of RNA tests depend on the time passed from infection \cite{bib26}, here for simplicity we consider a constant sensitivity among all tested compartments. In particular a lower sensitivity within the exposed population reduces the effect of repetitive testing on the reproduction number. Furthermore the cross infections are characterized by the fraction of external contacts $r_{ec}\in\{0\% ,12.5\% ,25 \%\}$, where the prevalence ratio of external vs. internal population is assumed to be $p^e/p=2$. We applied a Monte-Carlo technique to compute the detection rates. The results for the given parameter set are shown in \nameref{S1_Fig}(a) and (b) for 100\% participation without external infections for $S_e=95\%$ and $S_e=85\%$, respectively, 
in \nameref{S2_Fig}(a) and (b) with without external infections and $S_e=95\%$ for $t=60\%$ and $t=80\%$, respectively,
and in \nameref{S3_Fig}(a) and (b) for 100\% participation and $S_e=95\%$ for $12.5\%$ and $25\%$ external contacts, respectively.   
\\ \ \\
\begin{adjustwidth}{-2.25in}{0in}
\paragraph*{S1 Fig.}
\label{S1_Fig}
{{\bf Mass-testing}: A mitigation strategy relying on RNA mass-testing with 100\% participation is assumed and we computed the number of tests performed per day, which are needed to achieve a particular test-speed dependent $\mathcal{R}_\textrm{eff}^{wt}/\mathcal{R}_0$ ratio; for (a) $95\%$ and for (b) $85\%$ sensitivity. Test speeds were: 0.5 days (black line), 1 day (orange line) and 1.5 days (blue line). The green dashed line indicates reduction of reproduction number from $1.6$ to $\mathcal{R}_{\textrm{eff}}^{wt}=1$ via mass-testing.
	}
\end{adjustwidth}
\begin{figure}[H] 
\begin{adjustwidth}{-2.25in}{0in}

	
	\centering
	\includegraphics[width=7in]{S1.png}
%	\begin{tabular}{cc}
%		\includegraphics[width=3in]{mass_testing_0extern_0pratio_005neg.eps}&
%		\includegraphics[width=3in]{mass_testing_0extern_0pratio_015neg.eps}\\
%		\includegraphics[width=2.1in]{1d_masstesting_075.eps}\\
%		(a)&(b)
%	\end{tabular}

%	\label{f_S1}
	\end{adjustwidth}
\end{figure}
\begin{adjustwidth}{-2.25in}{0in}
\paragraph*{S2 Fig.}
\label{S2_Fig}
	{\bf Mass-testing:} A mitigation strategy relying on RNA mass-testing with 95\% sensitivity is assumed and we computed the number of tests performed per day, which are needed to achieve a particular test-speed dependent $\mathcal{R}_\textrm{eff}^{wt}/\mathcal{R}_0$ ratio; for (a) 60\% and (b) 80\% participation. Test speeds were: 0.5 days (black line), 1 day (orange line) and 1.5 days (blue line). The green dashed line indicates reduction of reproduction number from $1.6$ to $\mathcal{R}_{\textrm{eff}}^{wt}=1$ via mass-testing.
\end{adjustwidth}	
\begin{figure}[H] 
\begin{adjustwidth}{-2.25in}{0in}

	\centering
		\includegraphics[width=7in]{S2.png}

%	\begin{tabular}{cc}
%	\includegraphics[width=3in]{mass_testing_06_part.eps}&
%		\includegraphics[width=3in]{mass_testing_08_part.eps}\\
%		(a)&(b)
%	\end{tabular}

	\label{f_participation}
	\end{adjustwidth}
\end{figure}
\begin{adjustwidth}{-2.25in}{0in}
\paragraph*{S3 Fig.}
\label{S3_Fig}
	{\bf Mass-testing:} A mitigation strategy relying on RNA mass-testing with 100\% participation within the considered population and with 95\% sensitivity is assumed and we computed the number of tests performed per day, which are needed to achieve a particular test-speed dependent $\mathcal{R}_\textrm{eff}^{wt}/\mathcal{R}_0$ ratio; for (a) $12.5 \%$ and for (b) $25\%$ external contacts. A prevalence ratio of 2 between the external and internal populations is considered. Test speeds were: 0.5 days (black line), 1 day (orange line) and 1.5 days (blue line). The green dashed line indicates reduction of reproduction number from $1.6$ to $\mathcal{R}_{\textrm{eff}}^{wt}=1$ via mass-testing.
\end{adjustwidth}
\begin{figure}[H] 
\begin{adjustwidth}{-2.25in}{0in}

%	\caption{

%	}
	\centering
		\includegraphics[width=7in]{S3.png}

%	\begin{tabular}{cc}
%		\includegraphics[width=3in]{mass_testing_0125extern_2pratio_005neg.eps}&
%		\includegraphics[width=3in]{mass_testing_025extern_2pratio_005neg.eps}\\
%		(a)&(b)
%	\end{tabular}

	\label{f_S2}
	\end{adjustwidth}
\end{figure}
To illustrate the performance of the two-stage testing mitigation, let us consider a concrete example. Suppose that the available antigen tests have sensitivity and specificity of $S_e=70\%$ and $S_p=99\%$, respectively. Furthermore, suppose that the pandemic is at an early stage with $p^l=0.3\%$. The RNA tests are assumed to have sensitivity of $95\%$ and the total processing time is considered is $\tau_{\textrm{proc}}\in\{0.5,1,1.5\}$ days. Further, 100\% participation within the considered population is assumed, but we account for cross-infections via contact with an external population, which has a two times higher prevalence, where the ratio of external to overall contacts is $r_{ex}\in\{0,0,12.5,25\}$. \nameref{S4_Fig} (a) \& (b) show results for the required numbers of antigen and RNA tests, respectively, for the case without cross-infection. The number of required RNA tests is reduced by the factor $58$ compared to the simple mass-testing strategy. Furthermore, \nameref{S5_Fig} (a) \& (b) show the respective numbers of required antigen and RNA tests for $12.5\%$ external contacts, and  \nameref{S5_Fig} (c) \& (d) show the same data for $25\%$ external contacts. As expected, more mixing with higher prevalence external population puts more burden on the numbers of tests. Nevertheless, the numbers of required antigen and RNA tests still are in the range of available resources. \nameref{S6_Fig} shows the fraction of infected cases among all people with positive virus antigen test result as function of prevalence; the left plot for 85\%, 70\% and 55\% sensitivity and a fixed specificity of 99\%; the right plot for 99.5\%, 99\% and 98.5\% specificity and a fixed sensitivity of 70\%. The fraction of actually infected cases among positively tested individuals can be calculated as $pS_e / (pS_e + (1 - p)(1-S_p))$.  
\begin{adjustwidth}{-2.25in}{0in}
\paragraph*{S4 Fig.}
\label{S4_Fig}
	{\bf Two-stage testing:} A mitigation strategy relying on pre-screening using mass antigen testing and then RNA testing on the positive cases is assumed, and we computed the number of tests performed per day (assuming 100\% participation), which are needed to achieve a particular test-speed dependent $\mathcal{R}_\textrm{eff}^{wt}/\mathcal{R}_0$ ratio at $95\%$ sensitivity of RNA test results, $70\%$ and $99\%$ sensitivity and specificity of antigen test results, respectively, and an overall prevalence of $0.3\%$. Combined test-to-quarantine speeds are 0.5 days (black line), 1 day (orange line) and 1.5 days (blue line).
\end{adjustwidth}
\begin{figure}[H] 
\begin{adjustwidth}{-2.25in}{0in}

	\centering
		\includegraphics[width=7in]{S4.png}

%	\begin{tabular}{cc}
%		\includegraphics[width=3in]{twostage_antigen_0extern.eps}&
%		\includegraphics[width=3in]{twostage_pcr_0extern.eps}\\
%		(a)&(b) \\
%			\end{tabular}

	\label{f_S3}
	\end{adjustwidth}
\end{figure}
\begin{adjustwidth}{-2.25in}{0in}
\paragraph*{S5 Fig.}
\label{S5_Fig}
	{\bf Two-stage testing:} A mitigation strategy relying on pre-screening using mass antigen testing and then RNA testing on the positive cases is assumed, and we computed the number of tests performed per day (assuming 100\% participation), which are needed to achieve a particular test-speed dependent $\mathcal{R}_\textrm{eff}^{wt}/\mathcal{R}_0$ ratio at $95\%$ sensitivity of RNA test results, $70\%$ and $99\%$ sensitivity and specificity of antigen test results, respectively, and overall an prevalence of $0.3\%$; for (a) and (b) with $12.5\%$ external contacts; for (c) and (d) with $25\%$ external contacts. A prevalence ratio of 2 between the external and internal populations is assumed. Combined test-to-quarantine speeds were 0.5 days (black line), 1 day (orange line) and 1.5 days (blue line).
\end{adjustwidth}
\begin{figure}[H] 
\begin{adjustwidth}{-2.25in}{0in}
	\centering
		\includegraphics[width=7in]{S5.png}

%	\begin{tabular}{cc}
%		\includegraphics[width=3in]{twostage_antigen_0125extern.eps}&
%		\includegraphics[width=3in]{twostage_pcr_0125extern.eps}\\
%		(a)&(b)\\
%		\includegraphics[width=3in]{twostage_antigen_025extern.eps}&
%		\includegraphics[width=3in]{twostage_pcr_025extern.eps}\\
%		\includegraphics[width=2.1in]{1d_masstesting_075.eps}\\
%		(c)&(d)
%	\end{tabular}

	\label{f_S4}
	\end{adjustwidth}
\end{figure}
\begin{adjustwidth}{-2.25in}{0in}
\paragraph*{S6 Fig.}
\label{S6_Fig}
		{\bf Fraction of infected cases among all people with positive virus antigen test result as function of prevalence.} Left: for 85\%, 70\% and 55\% sensitivity and a fixed specificity of 99\%; right: for 99.5\%, 99\% and 98.5\% specificity and a fixed sensitivity of 70\%. The fraction of actually infected cases among positively tested individuals can be calculated as $pS_e / (pS_e + (1 - p)(1-S_p))$.
\end{adjustwidth}
\begin{figure}[H] 
\begin{adjustwidth}{-2.25in}{0in}


	\centering
%	\begin{tabular}{c}
		\includegraphics[width=7in]{S6.png}

%		\includegraphics[width=6in]{f_figS6.jpg}
%	\end{tabular}

	\label{f_S6}
	\end{adjustwidth}
\end{figure}

\section*{Model Implementation}
The calculations for mass-testing and two-stage testing were implemented with MATLAB and the Statistics Toolbox Release 2018b. The corresponding codes are available on GitHub server via \url{https://github.com/gorjih2/STeCC_preliminary}.
\section*{Acknowledgments}
Hossein Gorji acknowledges the funding provided by Swiss National Science Foundation under the grant number 174060. The funders had no role in study design, data collection and analysis, decision to publish, or preparation of the manuscript.

\nolinenumbers

% Either type in your references using
% \begin{thebibliography}{}
% \bibitem{}
% Text
% \end{thebibliography}
%
% or
%
% Compile your BiBTeX database using our plos2015.bst
% style file and paste the contents of your .bbl file
% here. See http://journals.plos.org/plosone/s/latex for 
% step-by-step instructions.
% 
\begin{thebibliography}{10}

\bibitem{bib1}
Bongiorno C, Cagnol J. 
\newblock {Modeling the emergence of vaccine-resistant variants with {Gaussian} convolution {COVID}-19: {Could} the wrong strategy 	ruin vaccine efficiency?}
\newblock{MedRxiv. 2021.}

\bibitem{bib2}
Li R, Pei S, Chen B, Song Y, Zhang T, Yang W, Shaman J.
\newblock{Substantial undocumented infection facilitates the rapid dissemination of novel coronavirus (SARS-CoV2)}
\newblock{Science. 2020}


\bibitem{bib3}
Siettos CI, Russo L. 
\newblock {Mathematical modeling of infectious disease dynamics}.
\newblock Virulence. 2013 4 (4):295--306.

\bibitem{bib4}
Ferguson N, Laydon D, Nedjati-Gilani G, Imai N, Ainslie K, Baguelin M, Bhatia S, Boonyasiri A, Cucunub{\'a} Z, Cuomo-Dannenburg G et al.
\newblock{Impact of non-pharmaceutical interventions (NPIs) to reduce COVID-19 mortality and healthcare demand}
\newblock{London: Imperial College COVID-19 Response Team, March. 2020 16.}


\bibitem{bib5}
Nishiura H, Kobayashi T, Miyama T, Suzuki A, Jung SM, Hayashi K, Kinoshita R, Yang Y, Yuan B, Akhmetzhanov AR et al.
\newblock{Estimation of the asymptomatic ratio of novel coronavirus infections (COVID-19)}
\newblock{International journal of infectious diseases. 2020 94 (154).}
 

\bibitem{bib6}
Kimball A, Hatfield KM, Arons M, James A, Taylor J, Spicer K, Bardossy AC, Oakley LP, Tanwar S, Chisty Z et al. 
\newblock{Asymptomatic and presymptomatic SARS-CoV-2 infections in residents of a long-term care skilled nursing facility—King County, Washington, March 2020}
\newblock{Morbidity and Mortality Weekly Report. 2020 69 (13).}
 
\bibitem{bib7}
Ferretti L, Wymant C, Kendall M, Zhao L, Nurtay A, Abeler-D{\"o}rner L, Parker M, Bonsall D, Fraser C.
\newblock{Quantifying SARS-CoV-2 transmission suggests epidemic control with digital contact tracing}
\newblock{Science. 2020.}
\bibitem{bib8}
Lavezzo E, Franchin E, Ciavarella C, Cuomo-Dannenburg G, Barzon L, Del Vecchio C, Rossi L, Manganelli R,  Loregian A, Navarin N et al.
\newblock{Suppression of COVID-19 outbreak in the municipality of Vo, Italy}
\newblock{MedRxiv. 2020.}


\bibitem{bib9}
Gorji H, Arnoldini M, Jenny D, Hardt WD, Jenny P.
\newblock{Dynamic modelling to identify mitigation strategies for the COVID-19 pandemic}
\newblock{Swiss Medical Weekly. 2021 151.}

\bibitem{bib10}
Grassly NC, Pons-Salort M, Parker EPK, White PJ, Ferguson NM, Ainslie K, Baguelin M, Bhatt S, Boonyasiri A, Brazeau N et al.
\newblock{Comparison of molecular testing strategies for COVID-19 control: a mathematical modelling study}
\newblock{The Lancet Infectious Diseases. 2020 20 (12), 1381--1389. }

\bibitem{bib11}
Larremore DB, Wilder B, Lester E, Shehata S, Burke JM, Hay JA, Tambe M, Mina MJ, Parker R.
\newblock{Test sensitivity is secondary to frequency and turnaround time for COVID-19 screening}
\newblock{Science advances. 2021 7 (1).}


\bibitem{bib12}
Scire J, Nadeau S, Vaughan T, Brupbacher G, Fuchs S, Sommer J, Koch KN, Misteli R, Mundorff L, G\"{o}tz T, Eichenberger T et al.
\newblock{Reproductive number of the {COVID}-19 epidemic in {Switzerland} with a focus on the {Cantons} of {Basel}-{Stadt} and 		{Basel}-{Landschaft}}
\newblock{Swiss Medical Weekly. 2020, 1424-3997.}
\bibitem{bib13}
Robert F.
\newblock{Fast, cheap tests could enable safer reopening}
\newblock{Science. 2020, 608–609.}
\bibitem{bib14}
Wu JT, Leung K, Leung GM.
\newblock{Nowcasting and forecasting the potential domestic and international spread of the 2019-nCoV outbreak originating in Wuhan, China: a modelling study}
\newblock{The Lancet. 2020 395, 689--697.}

\bibitem{bib15}
Hou C, Chen J, Zhou Y, Hua L, Yuan J, He S, Guo Y,  Zhang S, Jia Q, Zhao C et al.
\newblock{The effectiveness of quarantine of Wuhan city against the Corona Virus Disease 2019 (COVID-19): A well-mixed SEIR model analysis}
\newblock{Journal of medical virology. 2020.}

\bibitem{bib16}
Radulescu A, Cavanagh K.
\newblock{Management strategies in a SEIR model of COVID 19 community spread}
\newblock{arXiv preprint arXiv:2003.11150. 2020}

\bibitem{bib17}
He S, Peng Y, Sun K.
\newblock{SEIR modeling of the COVID-19 and its dynamics}
\newblock{Nonlinear Dynamics. 2020, 1-14.}

\bibitem{bib18} 
Brauer F.
\newblock{Compartmental models in epidemiology}
\newblock{Mathematical epidemiology, Springer, 2008.}

\bibitem{bib19}
Furukawa NW, Brooks JT, Sobel J.
\newblock{Evidence supporting transmission of severe acute respiratory syndrome coronavirus 2 while presymptomatic or asymptomatic}
\newblock{Emerging infectious diseases. 2020 26 (7).}


\bibitem{bib20}
Savvides C, Siegel R.
\newblock{Asymptomatic and presymptomatic transmission of SARS-CoV-2: A systematic review}
\newblock{MedRxiv. 2020.}

\bibitem{bib21}
Dansu EJ, Seno H.
\newblock{A model for epidemic dynamics in a community with visitor subpopulation}
\newblock{Journal of theoretical biology. 2019 478, 115-127.}
\bibitem{bib22}
Gorji H, Arnoldini M, Jenny DF, Hardt WD, Jenny P. 
\newblock{STeCC: Smart Testing with Contact Counting Enhances Covid-19 Mitigation by Bluetooth App Based Contact Tracing}
\newblock{MedRxiv. 2020}

\bibitem{bib23}
Sheridan C. 
\newblock{Fast, portable tests come online to curb coronavirus pandemic}
\newblock{Nat Biotechnol. 2020 10.}
\bibitem{bib24}
Zhou F, Yu T, Du R, Fan G, Liu Y, Liu Z, Xiang J, Wang Y, Song B, Gu X et al.
\newblock{Clinical course and risk factors for mortality of adult inpatients with COVID-19 in Wuhan, China: a retrospective cohort study}
\newblock{The Lancet. 2020.}

\bibitem{bib25}
Gorji H, Lunati I, Rudolf F, Vidondo B, Hardt WD, Jenny P, Engel D, Schneider J, Jamnicki M, Leuthold R et al. 
\newblock{Results from Canton Grisons of Switzerland Suggest Repetitive Testing Reduces SARS-CoV-2 Incidence (February-March 2021)}
\newblock{MedRxiv. 2021.}
\bibitem{bib26}
B{\"o}ger B, Fachi MM, Vilhena RO, de F{\'a}tima Cobre A, Tonin FS, Pontarolo R.
\newblock{Systematic review with meta-analysis of the accuracy of diagnostic tests for COVID-19}
\newblock{American journal of infection control. 2020.}


\end{thebibliography}


\end{document}
